# Supplementary material for: Combined Porous-Monolithic TiNi Materials Surface-Modified with Electron Beam for New-Generation Rib Endoprostheses
Source: J Funct Biomater. 2023 May 15;14(5):277. doi: 10.3390/jfb14050277 (PMC10219054; doi:10.3390/jfb14050277)
Supplement: Supplementary file 1 [file jfb-14-00277-s001.zip]

Archive with 1 entries (1 files):
- jfb-2388274-supplementary.pdf
